# Supplementary material for: Prevalence and Effect of Low Skeletal Muscle Mass among Hepatocellular Carcinoma Patients Undergoing Systemic Therapy: A Systematic Review and Meta-Analysis
Source: Cancers (Basel). 2023 Apr 23;15(9):2426. doi: 10.3390/cancers15092426 (PMC10177136; doi:10.3390/cancers15092426)
Supplement: Supplementary file 1 [file cancers-15-02426-s001.zip]

Archive with 1 entries (1 files):
- cancers-2309593-supplementary.pdf
